# Supplementary material for: Cytokine profile during occult hepatitis B virus infection in chronic hepatitis C patients
Source: Virol J. 2021 Jan 12;18:15. doi: 10.1186/s12985-021-01487-2 (PMC7802259; doi:10.1186/s12985-021-01487-2)
Supplement: Supplementary file 1 — Additional file 1. Data file of clinical and epidemiological information of patients with occult hepatitis B and HCV enrolled in this study. SAH (Subarachnoid hemorrhage); HCC (Hepatocellular carcinoma); IFN-Peg (Pegylated interferon); HBV (Hepatitis B virus); HCV (Hepatitis C virus); HAV (Hepatitis A virus); HIV (human immunodeficiency virus); IgG (Immunoglobulin G); HBsAg (Hepatitis B virus surface antigen); HBc (Antigen “c” or core of the hepatitis B virus); AST (alanine aminotransferase); ALT (alkaline phosphatase); GGT (gamma-glutamyl transferase); TGO (oxalacetic glutamic transaminase); TGP (glutamic-pyruvic transaminase); ALB (albumin); AFP (alpha-fetoprotein); LDL (Low Density Lipoproteins); HDL (High Density Lipoproteins); HGB (Hemoglobin); A.T (After treatment) [file 12985_2021_1487_MOESM1_ESM.xlsx]

## Sheet: prontuarios
ID	Pre Treatment Collection	Comments	Cirrhosis	HCC	Metavir	Fibrosis	Elastography (Kpa)	Child	STEATOSIS	Previous Treatment	DAAS	Birth date	Age	Gender	Skin Color	Weight (Kg)	Height (Cm)	BMI	Sexual orientation	Marital status	Partners	Surgery	Year of Surgery	Blood transfusion	Transfusion Date	User of Illicit Drugs	Hemodialysis	Piercing	Tattoo	Alcohol	HAV-IgG	HBsAg	Total Anti HBc	Anti HBs	Anti HCV	HIV I e II	AST(TGO)	GGT	Total Bilirubin	Direct Bilirubin	Indirect Bilirubin	TGP(ALT)	ALB	AFP	Total cholesterol	Triglycerides	HDL	LDL	Platelets
1	2016-08-25	HBV vaccine (2014);Occult HBV	1	0	F4	F4			0.05	INF PEG 2b + RIBAVIRIN	SOFOSBUVIR+DACLATASVIR	1954-05-01	62	Female	White	74.6	1.7	25.8131	Heterosexual	MARRIED		1	1995	1	1993	0	0	0	0	0	NON REAGENT	NON REAGENT	REAGENT	REAGENT	REAGENT		32	61 (36)	0.57	0.35	0.35	26	4.7		172	85			79000
39	2016-01-12	Occult HBV	1		A1 F3	F4	16.1	A1	1	INF PEG + RIBAVIRIN	SOFOSBUVIR+DACLATASVIR+RIBAVIRIN	11/03/1946	69	Female	Black															1		NON REAGENT	REAGENT				20	17	0,4	0,1	0,3	16	4,3
42	2015-08-04	SAH;Occult HBV	1	0	A1 F1	F4	27	A5	0	INF PEG 2a + RIBAVIRIN	SOFOSBUVIR+DACLATASVIR+RIBAVIRIN	27/05/1949	66	Male	Black	56			Heterosexual	MARRIED	1			1	2001	nhalers and Injectables	0	0	0	1	REAGENT	NON REAGENT	REAGENT	REAGENT	REAGENT		24	40	1,0	0,4	0,6	14	4,8		144	99	60	64	163.000
64	2016-02-19	Occult HBV	1	0	F4	F4	46.4		1	INF PEG + RIBAVIRIN + Telaprevir	SOFOSBUVIR+DACLATASVIR+RIBAVIRIN	1933-09-19	82	Female	White	48.9	1.54	20.619	Heterosexual	WIDOWER		1	< 1990	1	< 1990	0	0	0	0	0		NON REAGENT	REAGENT	REAGENT	REAGENT		62	66	1.01	0.42		33	3.3	3.3	141	52	60	71	78000
95	2016-07-05	Partner HCV +; Occult HBV	1	0		F4	14.1	A	1	INF PEG 2a + RIBAVIRIN	SOFOSBUVIR+DACLATASVIR	1949-07-10	66	Male	White	78	1.78	24.6181	Heterosexual	MARRIED	1	1	1991	0		0	0	0	0	0		NON REAGENT	REAGENT	NON REAGENT	REAGENT		16	15	0.8	0.3	0.5	19	4.2	4.4	162	41	49	104	110000
105	2016-07-05	Deceased Partner HBV +; Occult HBV	0	0	F2	F2	6.9		1	INF PEG 2a + RIBAVIRIN	SOFOSBUVIR+DACLATASVIR	1959-02-08	57	Female		70	1.71	23.939	Heterosexual	WIDOWER	1	1	1991	0		0	0	0	0	0		NON REAGENT	REAGENT		REAGENT		70 (37)	38	0.39	0.21	0.18	49 (41)	4.3		164	74	61	88	16100
126	2016-10-18	SAH; occult HBV; Smoker; 3 healthy children; ex-user of injectable multivitamins daily; gallbladder polyp + granulomas (2016); Isolated increase in liver GGT with increased volume and calcification in the right lobe.	1	0	A2F2	F2	6.8	A2	1	INF PEG + RIBAVIRIN	SOFOSBUVIR+SIMEPREVIR	1952-01-23	64	Male	White	64.5	1.68	22.8529	Heterosexual	MARRIED		1	2005	0		0	0	0	0	1		NON REAGENT	REAGENT	REAGENTE	REAGENT		36 (39)	121	0.76	0.2	0.2	38 (45)	4.2		218	194	33	146	200000
134	2016-10-19	SAH; operates surgical material (sterilization); esophageal varices; Cholecystopathy; Occult HBV	1	0	F4	F4	21.8	S=0	1	INF PEG 2b + RIBAVIRIN	SOFOSBUVIR+DACLATASVIR+RIBAVIRIN	1947-04-25	69	Male	White	72.5	1.7	25.0865				0		0		0	0	0	0		REAGENT	NON REAGENT	REAGENT	NON REAGENT	REAGENT		68	94	0.9	0.3	0.6	71	4.1	5.4	148	106	39	88	110000
139	2016-10-18	Occult HBV	1	0		F4	27.4		1	INF PEG 2a + RIBAVIRIN	SOFOSBUVIR+DACLATASVIR+RIBAVIRIN	1960-05-05	56	Female	Black	60	1.59	23.7332	Heterosexual	MARRIED	1	1	1999	1	1999	0	0	0	0	1		NON REAGENT	REAGENT	REAGENTE	REAGENT		121	244	0.91	0.37	0.54	112	3.8	85.2	158	130	68	64	135000
148	2016-10-20	Partner HCV +; Occult HBV	1		A2 F4	F4	17.8	A2	1	INF PEG 2a + RIBAVIRIN + Telaprevir	SOFOSBUVIR+DACLATASVIR	1950-10-24	65	Female	Latin	63.5			Heterosexual	MARRIED	1	0		0		0	0	0	0	0	NON REAGENT	NON REAGENT	REAGENT	REAGENTE	REAGENT		76	82	0.74	0.41	0.33	109	3.1	25.5	153	92	63	72	111000
268	2017-01-09	periportal and septal fibrosis; Occult HBV	1			F4		A	1	INF +INF PEG + RIBAVIRIN	SOFOSBUVIR+DACLATASVIR	1950-02-01	66	Male		76				DIVORCED		1	1988	0		0	0	0	0	1		NON REAGENT	REAGENT		REAGENT		74	65	0.8	0.5	0.3	100	3.8	5.2	96	147	21		118000
Legend: SAH (Subarachnoid hemorrhage); HCC (Hepatocellular carcinoma); IFN (Interferon); HBV (Hepatitis B virus); HCV (Hepatitis C virus); HAV (Hepatitis A virus); HIV (human immunodeficiency virus); IgG (Immunoglobulin G); HBsAg (Hepatitis B virus surface antigen); HBc (Antigen “c” or core of the hepatitis B virus); AST (alanine aminotransferase); ALT (alkaline phosphatase); GGT (gamma-glutamyl …
[truncated: 18 more columns]

## Sheet: plan usada no artigo
ID	Sex	Fibrosis stage	ALT*	AST*	GGT*	BT*	Copias/mL HCV	Copias/mL HBV	IU/mL**	PCR	Genotype (HCV)	Genotype (HBV)
1	F	F4	59	102	61	0.5	1.2 x10⁴	1.16x10³	207.1		1a	ND
42	M	F4	87	137	40	1	1.02x10⁴	8.5x10⁴	5178.1	+	3a	A1
268	M	F4	74	100	65	0.8	6.3 x10⁴	1.29xx10⁴	2303.9		1b	ND
39	F	F4	20	16	17	0.4	2.5 x 10³	1.03x10⁴	1839.5		1b	ND
95	M	F4	16	19	15	0.8	5.01x10³	1.13x10⁴	2018.8		1a	ND
126	M	F2	39	45	121	0.4	3.9 x10²	4.55x10⁷	81263.2	+	1	A2
64	F	F4	62	33	66	1.01	2.51x10³	2.26x10³	403		3a	ND
134	M	F4	68	71	94	0.9	2.5x10⁴	3.2x10³	571.5		1a	ND
139	F	F4	121	112	244	0.9	6.3x10⁴	8.5x10²	151.8		1a	ND
148	F	F4	76	109	82	0.4	6.3x10³	1.49x10⁸	266114.8	+	1b	A2
105	F	F2	70	49	38	0.3	1.9x10⁴	7.39x10³	1319.3		1b	ND
ND = not determined; *AST (alanine aminotransferase) - Reference values in chronic hepatitis: < 31 U/L (women) and 37 U/L (men); *ALT (alkaline phosphatase) - Reference values in chronic hepatitis: <31 U/L (women) and <41 U/L (men); *GGT (gamma-glutamyl transferase) – Reference values 8-61 U/L (men) and 5-36 U/L (women); *BT (total **1 copies/ml. corresponds to 5.26 IU/ml.

## Sheet: ref
	Cirrose	Cor	nº Parceiros
	1 = Sim	B= Branco	1= Unico
	0= Não	N= Negro	2= Muitos
		P= Pardo	3= Parceiro HIV +
SEXO	Outras variáveis
1= M	0= Não
2= F	1= sim
Interpretação do IMC
Baixo peso	Peso adequado	Sobrepeso	Obesidade
< 18,5	≥ 18,5 e < 25	≥ 25 e < 30	≥ 30
Carga Vira HCV está em Log		O uso de alcóol foi considerado SIM quando por mais de 5 anos
		Os dados bioquímicos são de até no máximo 6 meses antes do tratamento
